# Supplementary material for: Albumin and fibrinogen kinetics in sepsis: a prospective observational study
Source: Crit Care. 2021 Dec 17;25:436. doi: 10.1186/s13054-021-03860-7 (PMC8684235; doi:10.1186/s13054-021-03860-7)
Supplement: Supplementary file 1 — Additional file 1. Individual biometric, clinical and metabolic data. [file 13054_2021_3860_MOESM1_ESM.xlsx]

## Sheet: Sheet1
Albumin and fibrinogen kinetics in sepsis: a prospective observational study
Keisuke Omiya, Hiroaki Sato, Tamaki Sato, Linda Wykes, Mengyin Hong, Roupen Hatzakorzian, Arnold S. Kristof, Thomas Schricker
Table S1. Original data
Group No.	Age	Gender	Height(cm)	BW(kg)	BMI(kg/m2)	Diabetes	Alb(g/L)	Alb ASR(mg/kg/d)	Alb FSR(%/d)	Fib(g/L)	Fib ASR(mg/kg/d)	Fib FSR(%/d)	Alb ASR/Fib ASR
Non sepsis (CABG) 1	47	F	160	77	30.2	No	45	345	19.55	0.75	12	39.8	28.8
Non sepsis (CABG) 2	75	F	158	79	31.5	No	37	306	18.18	3.57	53	32.7	5.8
Non sepsis (CABG) 3	54	M	185	91	26.6	No	37	142	10.15	0.6	6	27.2	23.7
Non sepsis (CABG) 4	57	M	167	97	34.8	No	39	197	13.35	2.26
Non sepsis (CABG) 5	68	M	178	80	25.2	No	36	186	13.93	3.16	69	58.5	2.7
Non sepsis (CABG) 6	61	M	170	78	27	No	38	393	24.19	1.64	33	46.6	11.9
Non sepsis (CABG) 7	73	M	180	82	25.4	No	41	168	21.87	2.11	20	30.4	8.4
Non sepsis (CABG) 8	47	F	148	68	31.1	No	38	378	20.87	3.14	43	31.8	8.8
Non sepsis (CABG) 9	71	M	158	67	27	Yes	30	151	17.88	2.86	35	27.5	4.31
Non sepsis (CABG) 10	62	M	188	88	24.9	No	42	361	9.95	2.46	25	22.8	14.4
Non sepsis (CABG) 11	62	M	175	97	31.7	No	42	226	11.42	2.35	29	27.9	7.8
Non sepsis (CABG) 12	67	M	170	59	20.4	Yes	39	170	21.57	1.9	15	25.1	11.3
Non sepsis (CABG) 13	62	M	175	77	25.1	No	36	289	13.04	1.45	18	30.3	16.1
Non sepsis (CABG) 14	68	M	175	92	30	No	32	236	11.1	1.26	14	20.7	16.9
Group No.	Age	Gender	Height(cm)	BW(kg)	BMI(kg/m2)	Diabetes	Alb(g/L)	Alb ASR(mg/kg/d)	Alb FSR(%/d)	Fib(g/L)	Fib ASR(mg/kg/d)	Fib FSR(%/d)	Alb ASR/Fib ASR	Body temperature (℃)	C-reactive protein (mg/L)	WBC (10^9/L)	APACHEⅡscore	SOFA score	Reason for admission
Sepsis 1	93	F	157	91	36.9183	No	24	257.728	25.1491	4.59	49.5548	25.2839	5.2	37	295.3	30.9	32	7	Acute hypoxemic and hypercapneic resp. failure
Sepsis 2	69	F	160	62	24.2188	Yes	28	423.714	32.2658	4.25	239.428	120.119	1.8	36.7	114.4	18.3	21	10	ARDS/Non-cardiogenic pulmonary edema
Sepsis 3	68	M	180	70	21.6049	No	28	178.85	14.4841	8.59	193.996	51.2107	0.9	36.9	389.5	16.3	22	6	Pneumosepsis
Sepsis 4	48	F	172.7	102	34.1992	No	32	283.593	21.8283	4.27	10.8193	6.24085	25.8	37.5	247	28.3	25	7	Substance abuse (opioids, found unconscious on floor by family)
Sepsis 5	81	M	178	74.8	23.6081	No	26	71.5564	5.38585	4.44	26.9564	11.8811	2.7	35.5	56.6	12.8	20	9	Post CABGX3 for unstable angina
Sepsis 6	61	M	182	118	35.6237	No	31	398.915	24.5109	3.91	78.3996	38.1925	5.1	38.6	27.4	25.4	37	14	Type A repair open aortic dissection
Sepsis 7	53	M	180	93	28.7037	No	28	323.371	21.9981	4.58	80.7698	33.5911	4	35	3.3	17.1		9	Type A dissection
Sepsis 8	62	F	172	59	19.9432	No	23	299.172	28.5879	7.92	159.553	44.2761	1.9	38.7	378	19.8	12	7	Hypoxic respiratory failure secondary to necrotizing pneumonia, SCLC
Sepsis 9	70	F	145	72	34.2449	No	30	209.554	14.6746	4.64	35.6349	16.1343	5.8	37.7	336.3	27.3	20	6	Sepsis (COPD exacerbation or pneumonia)
Sepsis 10	76	F	162	73.4	27.9683	Yes	29	326.237	24.3497	3.85	76.2337	42.8592	4.3	37.8	0.6	19.7		10	CABG
Sepsis 11	57	M	170	110	38.0623	No	28	281.825	18.9195	6.18	153.546	46.7022	1.8	37.5	28	12	13	8	CABG (emergent Sx)
Sepsis 12	63	F	163	99	37.2615	Yes	25	275.046	20.1499	5.62	123.691	40.3096	2.2	37	42.4	19.8	26	10	CABG
Sepsis 13	60	M	178	90	28.4055	No	29	388.489	25.8613	4.1	105.174	49.5215	3.7	34.9	4.6	22.6	29	11	Type A repair open aortic dissection (emergenct Bentall+CABGX2)
Sepsis 14	65	M	173	81	27.0641	No	23	126.552	10.7676	4.45	72.0259	31.6744	1.8	35.5	42.9	15.2	32	14	CABG
Sepsis 15	64	F	155	62	25.8065	No	28	245.632	17.4059	4.86	36.4115	14.8652	6.8	37.3	313.2	13.7	16	1	Type 1 resp failure
Sepsis 16	60	F	163	58	21.83	Yes	20	68.5581	7.09712	1.85	52.7003	58.9786	1.3	38.6	118.1	11.8	18	7	Respiratory distress Type1 resp failure
Sepsis 17	52	M	175	88.4	28.8653	Yes	31	171.811	11.8173	3.99	93.0722	49.7364	1.9	38.2	203.1	28.4	15	10	Severe sepsis (pneumonia)
Sepsis 18	64	F	157.5	68	27.4124	Yes	29	390.072	33.1299	2.32	49.5714	52.6281	7.8	36.9	15.1	14.9	10	2	Metastatic melanoma admitted with generalized weakness
Sepsis 19	72	M	170	70	24.2215	No	28	313.887	25.42	5.08	210.465	93.9458	1.5	36.8	151	13.9	14	4	Pneumonia
Sepsis 20	55	F	160	45.5	17.7734	No	24	125.152	10.7964	1.74	50.7199	60.3506	2.5	37	68.1	7.9	21	6	Femoral mycotic aneurysm
Sepsis 21	81	M	172	80	27.0416	Yes	24	152.766	12.6295	5.69	114.332	39.868	1.3	36.9	273.6	2.7	36	13	Multifocal pneumonia
Sepsis 22	44	F	155	68	28.3039	No	28	271.103	20.6444	9.75	231.689	50.6674	1.2	37.2		4.4	24	12	Acute hypoxemic resp failure (type1)
Sepsis 23	42	F	157	80	32.4557	No	26	84.1059	6.79589	4.52	102.092	47.4512	0.82	37.9	29.6	10.8	13	3	Infra renal aortic thrombus and chronic limb ischemia
Sepsis 24	74	M	172	77.3	26.129	No	22	192.029	19.1838	5.75	112.249	42.9047	1.7	37.7	326.6	24	21	9	Bilateral pneumonia, respiratory failure
APACHE: Acute Physiologic Assessment and Chronic Health Evaluation
ARDS: Acute respiratory distress syndrome
ASR: Absolute synthesis rates
BMI: Body mass index
BW: Body weight
CABG: Coronary artery bypass grafting
COPD: Chronic obstructive pulmonary disease
FSR: Fractional synthesis rates
SOFA: Sequential Organ Failure Assessment
WBC: White blood cell
SCLC: Small cell lung cancer
